# Supplementary material for: Evaluation of Five Plasma miRNAs as Biomarkers for Minimally Invasive Staging of Liver Fibrosis in β-Thalassaemia Patients
Source: Int J Mol Sci. 2025 Sep 30;26(19):9543. doi: 10.3390/ijms26199543 (PMC12524536; doi:10.3390/ijms26199543)
Supplement: Supplementary file 1 [file ijms-26-09543-s001.zip]

Archive with 2 entries (2 files):
- Ozkaramehmet_et_al_2025_suppl_data.pdf
- Ozkaramehmet_et_al_2025_suppl_table.xlsx
