# Supplementary material for: Evaluation of Five Plasma miRNAs as Biomarkers for Minimally Invasive Staging of Liver Fibrosis in β-Thalassaemia Patients
Source: Int J Mol Sci. 2025 Sep 30;26(19):9543. doi: 10.3390/ijms26199543 (PMC12524536; doi:10.3390/ijms26199543)
Supplement: Supplementary file 1 [file ijms-26-09543-s001.zip › Ozkaramehmet_et_al_2025_suppl_table.xlsx]

## Sheet: Sheet1
Table S5. Complete multivariable logistic regression and ROC results for miRNA combination classifiers distinguishing fibrosis stages in β-thalassaemia patients.
miRNAs	Comparison	AUC*	Youden Index **	Optimal Cutoff***	ORs****	95% CIs*****	p-values
let-7a + miR-21	F3 vs F4	0.917	0.833	0.697	0.003; 0.005	(0-1.034); (0-0.446)	0.168; 0.0933
miR-21 + miR-34a	F3 vs F4	0.9	0.8	0.3	0.028; 105.901	(0-0.882); (1.342-1780347.888)	0.102; 0.163
let-7a + miR-34a + miR-122	F0-F1 vs F4	0.885	0.75	0.484	0.011; 0.005; 5.443	(0-0.783); (0-0.556); (1.006-140.942)	0.128; 0.102; 0.143
let-7a + miR-34a	F3 vs F4	0.88	0.8	0.578	0.225; 6.251	(0.001-14.841); (0.346-919.963)	0.51; 0.299
let-7a + miR-21 + miR-34a	F3 vs F4	0.88	0.8	0.367	0.024; 0.006; 38.848	(0-12.56); (0-1.115); (0.372-467499.935)	0.405; 0.221; 0.256
let-7a + miR-21 + miR-29a + miR-34a	F2 vs F4	0.875	0.75	0.505	0.063; 0.005; 153.943; 5.819	(0-1.446); (0-2.846); (0.098-13310744.315); (0.481-232.877)	0.194; 0.253; 0.266; 0.231
let-7a + miR-21 + miR-34a	F0-F1 vs F3	0.873	0.709	0.512	0.308; 20; 0.041	(0.005-12.707); (0.744-3010.334); (0-0.981)	0.52; 0.125; 0.159
let-7a + miR-21 + miR-29a + miR-34a	F0-F1 vs F3	0.873	0.709	0.483	0.329; 40.262; 0.401; 0.048	(0.006-13.776); (0.474-73768.678); (0.003-30.618); (0-1.497)	0.549; 0.172; 0.677; 0.2
let-7a + miR-21 + miR-29a + miR-34a + miR-122	F0-F1 vs F3	0.873	0.709	0.52	0.439; 83.639; 0.408; 0.044; 0.722	(0.005-27.432); (0.443-38315520.075); (0.001-41.657); (0-1.728); (0.058-4.255)	0.686; 0.256; 0.696; 0.232; 0.744
miR-21 + miR-29a + miR-34a + miR-122	F2 vs F3	0.873	0.709	0.436	73.694; 0.001; 0.224; 1.644	(1.135-75011.402); (0-2.014); (0.009-2.286); (0.429-8.028)	0.0979; 0.138; 0.259; 0.466
let-7a + miR-21 + miR-29a + miR-34a + miR-122	F2 vs F3	0.873	0.709	0.442	0.936; 72.937; 0.001; 0.229; 1.654	(0.035-21.367); (1.006-78586.261); (0-2.012); (0.007-2.731); (0.395-8.118)	0.965; 0.101; 0.143; 0.295; 0.468
let-7a + miR-21 + miR-29a + miR-122	F2 vs F3	0.864	0.652	0.36	0.501; 55.308; 0.002; 1.223	(0.02-9.127); (0.912-39210.141); (0-0.952); (0.361-3.908)	0.63; 0.114; 0.146; 0.717
miR-21 + miR-29a + miR-34a	F0-F1 vs F3	0.862	0.646	0.332	78.692; 0.191; 0.146	(1.338-115109.72); (0.002-11.038); (0.002-1.783)	0.0937; 0.426; 0.236
miR-21 + miR-34a + miR-122	F0-F1 vs F3	0.862	0.646	0.342	118.442; 0.057; 0.456	(1.834-608919.936); (0-1.279); (0.057-1.865)	0.119; 0.207; 0.348
miR-21 + miR-29a + miR-34a + miR-122	F0-F1 vs F3	0.862	0.646	0.38	350.952; 0.248; 0.061; 0.48	(1.869-139059330.16); (0.001-28.318); (0-1.645); (0.044-2.169)	0.152; 0.551; 0.261; 0.423
let-7a + miR-34a + miR-122	F3 vs F4	0.85	0.75	0.617	0.242; 4.69; 1.479	(0.001-20.899); (0.211-835.029); (0.498-6.955)	0.543; 0.398; 0.503
miR-21 + miR-29a + miR-122	F0-F1 vs F3	0.846	0.615	0.167	88.78; 0.098; 0.757	(2.819-32195.59); (0.001-1.898); (0.211-2.115)	0.0413; 0.185; 0.613
let-7a + miR-29a + miR-34a + miR-122	F0-F1 vs F4	0.846	0.667	0.408	0.016; 3.747; 0.005; 4.743	(0-1.64); (0.122-702.605); (0-1.359); (0.458-163.717)	0.199; 0.486; 0.141; 0.238
let-7a + miR-21 + miR-29a + miR-34a	F0-F1 vs F4	0.841	0.636	0.141	0.047; 0.055; 23.42; 0.079	(0-1.914); (0-4.64); (0.597-5398.599); (0-4.662)	0.166; 0.25; 0.147; 0.29
let-7a + miR-21 + miR-34a + miR-122	F0-F1 vs F4	0.841	0.75	0.476	0.015; 1.824; 0.005; 5.432	(0-1.498); (0.027-158.918); (0-0.774); (1.01-135.822)	0.17; 0.773; 0.106; 0.136
let-7a + miR-122	F2 vs F4	0.841	0.636	0.135	0.133; 3.539	(0.002-1.794); (1.011-37.359)	0.187; 0.124
let-7a + miR-21 + miR-122	F2 vs F4	0.841	0.727	0.208	0.098; 0.488; 3.434	(0.001-1.802); (0.01-18.182); (0.996-34.881)	0.192; 0.681; 0.128
let-7a + miR-34a + miR-122	F2 vs F4	0.841	0.727	0.255	0.125; 0.324; 5.455	(0.001-2.201); (0.006-10.351); (0.978-195.364)	0.227; 0.509; 0.145
let-7a + miR-21 + miR-34a + miR-122	F2 vs F4	0.841	0.727	0.262	0.133; 1.156; 0.293; 5.68	(0.001-4.076); (0.006-141.051); (0.001-26.938); (0.686-311.035)	0.301; 0.95; 0.602; 0.194
let-7a + miR-21 + miR-34a + miR-122	F0-F1 vs F3	0.836	0.618	0.429	0.426; 41.576; 0.039; 0.712	(0.005-26.059); (0.584-224225); (0-1.254); (0.075-3.993)	0.673; 0.225; 0.192; 0.721
miR-21 + miR-29a	F0-F1 vs F3	0.833	0.59	0.49	68.05; 0.089	(2.559-15894.312); (0.001-1.793)	0.0444; 0.175
miR-21 + miR-122	F0-F1 vs F3	0.833	0.769	0.211	19.44; 0.754	(1.398-786.59); (0.267-1.799)	0.0553; 0.543
let-7a + miR-21 + miR-29a	F0-F1 vs F3	0.833	0.576	0.501	1.775; 65.093; 0.11	(0.132-39.668); (2.014-25213.469); (0.001-2.004)	0.67; 0.0611; 0.204
let-7a + miR-21 + miR-122	F0-F1 vs F3	0.833	0.636	0.232	1.853; 20.676; 0.769	(0.129-43.429); (1.091-2751.685); (0.242-1.862)	0.658; 0.0986; 0.586
miR-21 + miR-29a + miR-122	F2 vs F3	0.833	0.727	0.318	62.345; 0.002; 1.092	(1.294-35768.414); (0-0.812); (0.355-3.198)	0.0908; 0.132; 0.863
let-7a + miR-21 + miR-29a + miR-34a + miR-122	F0-F1 vs F4	0.818	0.667	0.441	0.013; 0.358; 6.821; 0.005; 4.269	(0-3.281); (0-165.367); (0.045-2909.866); (0-3.217); (0.323-162.665)	0.215; 0.737; 0.456; 0.166; 0.293
let-7a + miR-21 + miR-29a + miR-122	F2 vs F4	0.818	0.636	0.125	0.104; 0.063; 27.251; 2.81	(0-2.359); (0-21.421); (0.017-451053.13); (0.689-27.473)	0.234; 0.422; 0.412; 0.211
let-7a + miR-29a + miR-34a + miR-122	F2 vs F4	0.818	0.636	0.188	0.194; 2.999; 0.281; 5.001	(0.001-4.012); (0.026-927.243); (0.002-14.204); (0.531-215.513)	0.353; 0.651; 0.525; 0.22
let-7a + miR-21 + miR-29a + miR-34a + miR-122	F2 vs F4	0.818	0.636	0.129	0.107; 0.07; 25.543; 0.92; 2.919	(0-3.841); (0-241.886); (0.006-10695760.436); (0.002-917.236); (0.11-186.713)	0.29; 0.593; 0.482; 0.977; 0.497
let-7a + miR-34a	F2 vs F4	0.817	0.717	0.331	0.179; 3.026	(0.013-1.157); (0.601-39.839)	0.11; 0.251
let-7a + miR-21 + miR-34a	F2 vs F4	0.817	0.583	0.149	0.081; 0.113; 5.373	(0.002-0.85); (0.001-3.238); (0.79-116.622)	0.0938; 0.254; 0.16
miR-21 + miR-34a	F0-F1 vs F3	0.815	0.569	0.287	22.07; 0.118	(1.238-1707.74); (0.002-1.303)	0.0734; 0.171
let-7a + miR-29a + miR-34a	F0-F1 vs F4	0.808	0.615	0.141	0.113; 4.41; 0.145	(0.002-1.342); (0.335-190.511); (0.001-3.441)	0.163; 0.326; 0.316
miR-21 + miR-29a	F2 vs F3	0.806	0.667	0.229	60.845; 0.005	(1.816-23609.771); (0-1.174)	0.0737; 0.159
let-7a + miR-21 + miR-29a	F2 vs F3	0.806	0.667	0.258	0.63; 58.436; 0.005	(0.042-9.208); (1.572-26224.207); (0-1.344)	0.718; 0.0841; 0.172
let-7a + miR-21	F2 vs F4	0.806	0.583	0.36	0.159; 0.187	(0.009-1.077); (0.006-2.75)	0.105; 0.259
let-7a + miR-21 + miR-29a + miR-122	F0-F1 vs F3	0.803	0.545	0.16	2.021; 94.99; 0.116; 0.761	(0.129-61.025); (2.181-116458.706); (0.002-2.093); (0.167-2.148)	0.627; 0.0661; 0.211; 0.641
let-7a + miR-29a + miR-34a	F0-F1 vs F3	0.8	0.6	0.497	0.183; 3.154; 0.06	(0.005-3.83); (0.234-101.932); (0.001-0.71)	0.284; 0.426; 0.0868
miR-21 + miR-122	F3 vs F4	0.8	0.8	0.475	0.034; 2.011	(0-0.85); (0.643-11.269)	0.102; 0.293
let-7a + miR-29a + miR-34a	F3 vs F4	0.8	0.55	0.493	0.307; 0.402; 10.255	(0.001-30.527); (0-836.227); (0.192-16851.776)	0.626; 0.804; 0.363
let-7a + miR-21 + miR-29a	F2 vs F4	0.792	0.583	0.333	0.241; 0.072; 63.728	(0.012-2.136); (0-5.302); (0.266-508483.009)	0.246; 0.325; 0.221
let-7a + miR-29a + miR-34a	F2 vs F4	0.792	0.667	0.31	0.251; 2.007; 2.642	(0.015-2.139); (0.018-1084.095); (0.302-53.1)	0.243; 0.781; 0.398
let-7a + miR-29a	F3 vs F4	0.792	0.75	0.523	0.431; 10.256	(0.003-22.18); (0.182-3123.139)	0.678; 0.314
miR-29a + miR-122	F2 vs F3	0.788	0.636	0.255	0.121; 1.482	(0.001-3.982); (0.689-3.886)	0.281; 0.344
let-7a + miR-29a + miR-122	F2 vs F4	0.788	0.636	0.118	0.197; 1.784; 2.862	(0.003-3.116); (0.02-349.584); (0.642-34.144)	0.31; 0.799; 0.243
let-7a + miR-29a + miR-34a + miR-122	F0-F1 vs F3	0.785	0.6	0.533	0.15; 2.43; 0.049; 1.301	(0.003-3.595); (0.132-101.801); (0.001-0.713); (0.339-5.878)	0.268; 0.569; 0.0825; 0.697
let-7a + miR-34a	F0-F1 vs F4	0.785	0.569	0.278	0.078; 0.173	(0.001-1.002); (0.003-2.875)	0.117; 0.304
miR-21 + miR-29a + miR-34a	F2 vs F3	0.783	0.583	0.181	61.994; 0.01; 0.616	(1.294-24316.2); (0-7.806); (0.064-3.883)	0.0795; 0.235; 0.615
let-7a + miR-21 + miR-29a + miR-34a	F2 vs F3	0.783	0.583	0.181	0.811; 60.447; 0.009; 0.66	(0.037-14.37); (1.092-26626.572); (0-7.693); (0.054-4.955)	0.88; 0.0863; 0.24; 0.695
miR-21 + miR-122	F2 vs F4	0.782	0.618	0.342	0.464; 2.135	(0.025-5.981); (0.792-8.802)	0.561; 0.189
miR-34a + miR-122	F2 vs F4	0.782	0.636	0.206	0.373; 3.038	(0.02-5.563); (0.805-17.565)	0.465; 0.136
let-7a + miR-21	F0-F1 vs F3	0.773	0.576	0.477	1.588; 13.085	(0.124-31.83); (1.011-512.908)	0.724; 0.0878
let-7a + miR-21 + miR-29a	F0-F1 vs F4	0.773	0.659	0.282	0.278; 0.135; 9.772	(0.011-2.857); (0-8.555); (0.358-1660.089)	0.319; 0.389; 0.243
let-7a + miR-29a + miR-122	F2 vs F3	0.773	0.561	0.339	0.315; 0.121; 1.636	(0.025-2.849); (0.001-4.849); (0.734-4.674)	0.315; 0.316; 0.268
miR-21 + miR-29a + miR-122	F2 vs F4	0.773	0.636	0.227	0.08; 27.323; 1.771	(0-5.346); (0.063-96432.334); (0.551-8.003)	0.31; 0.342; 0.374
miR-21 + miR-29a + miR-34a + miR-122	F2 vs F4	0.773	0.636	0.225	0.082; 27.044; 0.954; 1.81	(0-8.981); (0.058-100508.306); (0.023-36.751); (0.226-18.003)	0.344; 0.347; 0.979; 0.567
miR-21 + miR-34a + miR-122	F2 vs F4	0.764	0.527	0.262	0.66; 0.456; 2.797	(0.027-13.408); (0.016-9.227); (0.669-18.19)	0.782; 0.605; 0.195
miR-29a + miR-34a	F3 vs F4	0.76	0.4	0.242	0.252; 20.937	(0-98.605); (0.43-33342.977)	0.66; 0.248
let-7a + miR-122	F2 vs F3	0.758	0.409	0.482	0.306; 1.598	(0.026-2.496); (0.754-3.947)	0.283; 0.247
let-7a + miR-21 + miR-122	F2 vs F3	0.758	0.485	0.415	0.429; 4.149; 1.276	(0.034-4.249); (0.238-191.278); (0.443-3.501)	0.472; 0.37; 0.624
let-7a + miR-34a	F0-F1 vs F3	0.754	0.523	0.416	0.181; 0.094	(0.005-3.176); (0.002-0.846)	0.269; 0.0952
let-7a + miR-34a + miR-122	F0-F1 vs F3	0.754	0.6	0.526	0.132; 0.054; 1.532	(0.002-2.908); (0.001-0.766); (0.492-6.339)	0.236; 0.0898; 0.488
miR-21 + miR-29a	F2 vs F4	0.75	0.467	0.239	0.049; 84.816	(0-1.864); (0.798-121137.849)	0.166; 0.116
miR-21 + miR-34a	F2 vs F4	0.75	0.583	0.343	0.256; 3.241	(0.013-3.057); (0.713-29.577)	0.309; 0.187
miR-21 + miR-29a + miR-34a	F2 vs F4	0.75	0.517	0.477	0.037; 60.705; 2.559	(0-1.636); (0.363-154346.716); (0.418-30.549)	0.16; 0.185; 0.354
miR-34a + miR-122	F2 vs F3	0.745	0.6	0.473	0.306; 1.828	(0.027-2.143); (0.635-6.656)	0.263; 0.298
miR-21 + miR-34a + miR-122	F2 vs F3	0.745	0.6	0.487	7.57; 0.276; 1.334	(0.342-796.033); (0.019-2.078); (0.34-5.379)	0.278; 0.252; 0.666
let-7a + miR-21 + miR-34a + miR-122	F2 vs F3	0.745	0.6	0.488	0.969; 7.415; 0.279; 1.339	(0.063-16.07); (0.28-1449.104); (0.014-2.567); (0.311-5.402)	0.981; 0.328; 0.3; 0.668
miR-21 + miR-122	F2 vs F3	0.742	0.485	0.428	6.01; 1.151	(0.398-255.039); (0.411-3.058)	0.245; 0.771
miR-21 + miR-29a	F0-F1 vs F4	0.738	0.462	0.206	0.121; 13.992	(0.001-3.92); (0.62-1380.306)	0.273; 0.157
let-7a + miR-21	F2 vs F3	0.736	0.5	0.409	0.515; 7.788	(0.046-4.771); (0.649-168.61)	0.555; 0.132
let-7a + miR-34a	F2 vs F3	0.733	0.5	0.253	0.478; 0.969	(0.041-4.73); (0.211-4.955)	0.516; 0.967
let-7a + miR-29a	F0-F1 vs F4	0.731	0.5	0.484	0.295; 2.464	(0.032-1.855); (0.248-52.024)	0.215; 0.481
let-7a + miR-29a	F2 vs F4	0.729	0.583	0.309	0.333; 7.646	(0.034-2.418); (0.129-2156.085)	0.291; 0.375
let-7a + miR-21 + miR-34a	F0-F1 vs F4	0.727	0.527	0.298	0.069; 0.526; 0.183	(0-1.775); (0.014-10.484); (0.002-5.11)	0.168; 0.686; 0.373
let-7a + miR-34a + miR-122	F2 vs F3	0.727	0.618	0.319	0.55; 0.374; 1.802	(0.043-7.238); (0.028-3.02); (0.636-6.476)	0.624; 0.378; 0.302
miR-29a + miR-34a + miR-122	F2 vs F3	0.727	0.618	0.4	0.204; 0.294; 2.001	(0.001-24.14); (0.022-2.093); (0.674-7.825)	0.5; 0.259; 0.247
let-7a + miR-29a + miR-34a + miR-122	F2 vs F3	0.727	0.618	0.391	0.516; 0.192; 0.369; 1.976	(0.035-7.617); (0.001-23.567); (0.024-3.03); (0.676-7.554)	0.605; 0.489; 0.382; 0.246
miR-29a + miR-34a + miR-122	F2 vs F4	0.727	0.545	0.193	2.033; 0.471; 2.376	(0.04-145.705); (0.015-11.478); (0.367-20.27)	0.72; 0.633; 0.363
let-7a + miR-29a + miR-122	F3 vs F4	0.722	0.667	0.494	1.223; 11.889; 0.852	(0.005-501.613); (0.17-37279.35); (0.155-3.462)	0.939; 0.374; 0.817
miR-34a + miR-122	F0-F1 vs F3	0.72	0.533	0.169	0.227; 1.047	(0.017-1.579); (0.375-3.194)	0.172; 0.93
miR-34a + miR-122	F3 vs F4	0.72	0.4	0.256	7.013; 1.285	(0.367-912.67); (0.436-4.38)	0.276; 0.637
let-7a + miR-21 + miR-34a	F2 vs F3	0.717	0.433	0.392	0.924; 11.816; 0.448	(0.065-14.132); (0.517-1004.161); (0.037-3.258)	0.951; 0.177; 0.454
let-7a + miR-29a + miR-34a	F2 vs F3	0.717	0.55	0.3	0.469; 0.699; 1.009	(0.039-4.704); (0.009-77.198); (0.196-5.419)	0.51; 0.87; 0.991
miR-29a + miR-34a + miR-122	F0-F1 vs F2	0.715	0.418	0.376	2.483; 1.186; 0.476	(0.38-22.621); (0.201-8.282); (0.136-1.3)	0.362; 0.851; 0.18
let-7a + miR-21	F0-F1 vs F4	0.712	0.561	0.326	0.27; 0.343	(0.025-1.93); (0.016-4.597)	0.216; 0.44
let-7a + miR-21 + miR-29a + miR-122	F0-F1 vs F2	0.711	0.364	0.535	2.134; 1.174; 2.846; 0.612	(0.436-12.623); (0.063-22.993); (0.215-47.165); (0.227-1.31)	0.36; 0.913; 0.429; 0.246
miR-29a + miR-122	F0-F1 vs F2	0.709	0.418	0.386	2.523; 0.509	(0.384-22.884); (0.196-1.063)	0.354; 0.106
miR-21 + miR-29a + miR-34a	F0-F1 vs F4	0.708	0.385	0.181	0.121; 11.855; 1.432	(0.001-3.904); (0.476-1344.79); (0.123-15.119)	0.273; 0.195; 0.756
miR-29a + miR-34a	F0-F1 vs F3	0.707	0.4	0.118	2.707; 0.161	(0.23-70.371); (0.008-1.193)	0.468; 0.125
let-7a + miR-21 + miR-122	F0-F1 vs F4	0.705	0.455	0.188	0.523; 1.169; 1.537	(0.035-7.55); (0.047-28.241); (0.562-4.925)	0.614; 0.919; 0.397
miR-21 + miR-34a	F2 vs F3	0.7	0.433	0.383	12.309; 0.434	(0.647-751.131); (0.047-2.467)	0.143; 0.377
miR-29a + miR-34a	F2 vs F4	0.7	0.517	0.424	2.923; 2.163	(0.087-211.481); (0.377-23.18)	0.563; 0.425
* AUC, area under the ROC curve, measuring the classifier's ability to distinguish between the two groups. Only analyses with an AUC of 0.7 or higher are shown, sorted by descending AUC score.
** Maximum value of (sensitivity + specificity - 1), reflecting an optimal tradeoff between sensitivity/specificity.
*** Classification threshold from the logistic regression model yielding the maximum Youden Index.
**** OR, odds ratio
***** CI, confidence interval. Analyses yielding infinite CIs (0-Inf) were excluded.
Each miRNA combination has its own specific set of ORs, CIs and p-values for its constituting miRNAs.
